# Supplementary material for: Transforming Children’s Attitudes Toward Insects Through In-School Encounters
Source: Insects. 2025 Jan 17;16(1):93. doi: 10.3390/insects16010093 (PMC11765737; doi:10.3390/insects16010093)
Supplement: Supplementary file 1 [file insects-16-00093-s001.zip]

Archive with 1 entries (1 files):
- insects-3403268-supplementary.pdf
